# Supplementary material for: Resveratrol Downregulates Granulocyte-Macrophage Colony-Stimulating Factor-Induced Oncostatin M Production through Blocking of PI3K/Akt/NF-κB Signal Cascade in Neutrophil-like Differentiated HL-60 Cells
Source: Curr Issues Mol Biol. 2022 Jan 22;44(2):541–9. doi: 10.3390/cimb44020037 (PMC8928961; doi:10.3390/cimb44020037)
Supplement: Supplementary file 1 [file cimb-44-00037-s001.zip]

Archive with 1 entries (1 files):
- cimb-1550759-SI.pdf
